# Supplementary material for: Genetic signals of artificial and natural dispersal linked to colonization of South America by non‐native Chinook salmon (Oncorhynchus tshawytscha)
Source: Ecol Evol. 2018 May 24;8(12):6192–209. doi: 10.1002/ece3.4036 (PMC6024130; doi:10.1002/ece3.4036)
Supplement: Supplementary file 3 [file ECE3-8-6192-s003.xlsx]

## Sheet: SNP list
Table S1. Identification and references for SNP assays used in the study and if they were selected for the final panel. Linked (linkage) loci are emphasized using lower case letters. Donor baseline ("Yes") was larger in size than the non-native baseline ("No").
SNPs ID	Final SNP panel	Linkage information	Donor baseline	Reference
Ots_100884-287	Included		Yes	Clemento, Abadía-Cardoso, Starks, and Garza, 2011
Ots_101119-381	Included		Yes	Clemento, Abadía-Cardoso, Starks, and Garza, 2011
Ots_101554-407	Included		Yes	Clemento, Abadía-Cardoso, Starks, and Garza, 2011
Ots_101704-143	Included	b	Yes	Clemento, Abadía-Cardoso, Starks, and Garza, 2011
Ots_101770-82	Included		No	Clemento, Abadía-Cardoso, Starks, and Garza, 2011
Ots_102195-157	Included		No	Clemento, Abadía-Cardoso, Starks, and Garza, 2011
Ots_102213-210	Included		Yes	Clemento, Abadía-Cardoso, Starks, and Garza, 2011
Ots_102414-395	Included		Yes	Clemento, Abadía-Cardoso, Starks, and Garza, 2011
Ots_102457-132	Included		Yes	Clemento, Abadía-Cardoso, Starks, and Garza, 2011
Ots_102801-308	Included		Yes	Clemento, Abadía-Cardoso, Starks, and Garza, 2011
Ots_103041-52	Included		Yes	Clemento, Abadía-Cardoso, Starks, and Garza, 2011
Ots_104216-70	Included		No	Clemento, Abadía-Cardoso, Starks, and Garza, 2011
Ots_104415-88	Included		Yes	Clemento, Abadía-Cardoso, Starks, and Garza, 2011
Ots_104569-86	Included		Yes	Clemento, Abadía-Cardoso, Starks, and Garza, 2011
Ots_105105-613	Included		Yes	Clemento, Abadía-Cardoso, Starks, and Garza, 2011
Ots_105132-200	Included		Yes	Clemento, Abadía-Cardoso, Starks, and Garza, 2011
Ots_105385-421	Included		Yes	Clemento, Abadía-Cardoso, Starks, and Garza, 2011
Ots_105407-117	Included		Yes	Clemento, Abadía-Cardoso, Starks, and Garza, 2011
Ots_105897-124	Included		No	Clemento, Abadía-Cardoso, Starks, and Garza, 2011
Ots_106313-729	Included		No	Clemento, Abadía-Cardoso, Starks, and Garza, 2011
Ots_106499-70	Included		Yes	Clemento, Abadía-Cardoso, Starks, and Garza, 2011
Ots_106747-239	Included		Yes	Clemento, Abadía-Cardoso, Starks, and Garza, 2011
Ots_107074-284	Included		Yes	Clemento, Abadía-Cardoso, Starks, and Garza, 2011
Ots_107285-93	Included		Yes	Clemento, Abadía-Cardoso, Starks, and Garza, 2011
Ots_107607-315	Included		No	Clemento, Abadía-Cardoso, Starks, and Garza, 2011
Ots_108007-208	Included		Yes	Clemento, Abadía-Cardoso, Starks, and Garza, 2011
Ots_108390-329	Included		Yes	Clemento, Abadía-Cardoso, Starks, and Garza, 2011
Ots_108820-336	Included		Yes	Clemento, Abadía-Cardoso, Starks, and Garza, 2011
Ots_109525-816	Included		Yes	Clemento, Abadía-Cardoso, Starks, and Garza, 2011
Ots_109693-392	Included		Yes	Clemento, Abadía-Cardoso, Starks, and Garza, 2011
Ots_110064-383	Excluded - in LD	g	No	Clemento, Abadía-Cardoso, Starks, and Garza, 2011
Ots_110201-363	Included		Yes	Clemento, Abadía-Cardoso, Starks, and Garza, 2011
Ots_110495-380	Included		Yes	Clemento, Abadía-Cardoso, Starks, and Garza, 2011
Ots_110551-64	Included		Yes	Clemento, Abadía-Cardoso, Starks, and Garza, 2011
Ots_111084b-619	Included		Yes	Clemento, Abadía-Cardoso, Starks, and Garza, 2011
Ots_111681-657	Included		Yes	Clemento, Abadía-Cardoso, Starks, and Garza, 2011
Ots_112208-722	Included		No	Clemento, Abadía-Cardoso, Starks, and Garza, 2011
Ots_112301-43	Included		Yes	Clemento, Abadía-Cardoso, Starks, and Garza, 2011
Ots_112419-131	Included		Yes	Clemento, Abadía-Cardoso, Starks, and Garza, 2011
Ots_112820-284	Included		Yes	Clemento, Abadía-Cardoso, Starks, and Garza, 2011
Ots_112876-371	Included		Yes	Clemento, Abadía-Cardoso, Starks, and Garza, 2011
Ots_113242-216	Included		Yes	Clemento, Abadía-Cardoso, Starks, and Garza, 2011
Ots_115987-325	Included		Yes	Clemento, Abadía-Cardoso, Starks, and Garza, 2011
Ots_117242-136	Included		Yes	Clemento, Abadía-Cardoso, Starks, and Garza, 2011
Ots_117432-409	Included		Yes	Clemento, Abadía-Cardoso, Starks, and Garza, 2011
Ots_118205-61	Included		Yes	Clemento, Abadía-Cardoso, Starks, and Garza, 2011
Ots_120950-417	Included		No	Clemento, Abadía-Cardoso, Starks, and Garza, 2011
Ots_122414-56	Included		Yes	Clemento, Abadía-Cardoso, Starks, and Garza, 2011
Ots_123048-521	Included		Yes	Clemento, Abadía-Cardoso, Starks, and Garza, 2011
Ots_123921-111	Included		Yes	Clemento, Abadía-Cardoso, Starks, and Garza, 2011
Ots_124774-477	Included		Yes	Clemento, Abadía-Cardoso, Starks, and Garza, 2011
Ots_127236-62	Included		Yes	Clemento, Abadía-Cardoso, Starks, and Garza, 2011
Ots_127760-569	Included		Yes	Clemento, Abadía-Cardoso, Starks, and Garza, 2011
Ots_128302-57	Included		Yes	Clemento, Abadía-Cardoso, Starks, and Garza, 2011
Ots_128693-461	Included		Yes	Clemento, Abadía-Cardoso, Starks, and Garza, 2011
Ots_128757-61R	Included		No	Clemento, Abadía-Cardoso, Starks, and Garza, 2011
Ots_129458-451	Included		Yes	Clemento, Abadía-Cardoso, Starks, and Garza, 2011
Ots_129870-55	Included		No	Clemento, Abadía-Cardoso, Starks, and Garza, 2011
Ots_131460-584	Included		Yes	Clemento, Abadía-Cardoso, Starks, and Garza, 2011
Ots_131802-393	Included		No	Clemento, Abadía-Cardoso, Starks, and Garza, 2011
Ots_131906-141	Included		Yes	Clemento, Abadía-Cardoso, Starks, and Garza, 2011
Ots_94857-232R	Included		No	Clemento, Abadía-Cardoso, Starks, and Garza, 2011
Ots_94903-99R	Included		No	Clemento, Abadía-Cardoso, Starks, and Garza, 2011
Ots_95442b-204	Included		No	Clemento, Abadía-Cardoso, Starks, and Garza, 2011
Ots_96222-525	Included		Yes	Clemento, Abadía-Cardoso, Starks, and Garza, 2011
Ots_96500-180	Included		Yes	Clemento, Abadía-Cardoso, Starks, and Garza, 2011
Ots_96899-357R	Included		No	Clemento, Abadía-Cardoso, Starks, and Garza, 2011
Ots_97077-179R	Included		No	Clemento, Abadía-Cardoso, Starks, and Garza, 2011
Ots_97660-56	Included		No	Clemento, Abadía-Cardoso, Starks, and Garza, 2011
Ots_98409-850	Excluded - monomorphic		No	Clemento, Abadía-Cardoso, Starks, and Garza, 2011
Ots_98683-796	Included		No	Clemento, Abadía-Cardoso, Starks, and Garza, 2011
Ots_99550-204	Included		Yes	Clemento, Abadía-Cardoso, Starks, and Garza, 2011
Ots_afmid-196	Included		No	Unpublished University of Washington & Washington Department of Fish and Wildlife. Contact Lisa Seeb - lseeb@uw.edu
Ots_AldB1-122	Included	a	Yes	Clemento, Abadía-Cardoso, Starks, and Garza, 2011
Ots_aldb-177M	Excluded - in LD	b	No	Campbell NR, Narum SR (2008) Identification of novel single-nucleotide polymorphisms in Chinook salmon and variation among life history types. Transactions of the American Fisheries Society 137:96-106.
Ots_ALDBINT1-SNP1	Excluded - in LD	b	No	Clemento, Abadía-Cardoso, Starks, and Garza, 2011
Ots_AldoB4-183	Excluded - in LD	a	No	Clemento, Abadía-Cardoso, Starks, and Garza, 2011
Ots_arp-436	Included		Yes	Unpublished Columbia River Inter-Tribal Fish Commission. Contact Nathan Campbell - camn@critfc.org
Ots_AsnRS-60	Included		Yes	Smith CT, Elfstrom CM, Seeb JE, Seeb LW (2005) Use of sequence data from rainbow trout and Atlantic salmon for SNP detection in Pacific salmon. Molecular Ecology 14:4193-4203.
Ots_aspat-196	Included		Yes	Campbell NR, Narum SR (2008) Identification of novel single-nucleotide polymorphisms in Chinook salmon and variation among life history types. Transactions of the American Fisheries Society 137:96-106.
Ots_BMP2-SNP1	Included		Yes	Clemento, Abadía-Cardoso, Starks, and Garza, 2011
Ots_brp16-64	Included		Yes	Unpublished University of Washington & Washington Department of Fish and Wildlife. Contact Lisa Seeb - lseeb@uw.edu
Ots_Cath_D141	Included		Yes	Clemento, Abadía-Cardoso, Starks, and Garza, 2011
Ots_CCR7	Excluded - HWE deviation		No	unpublished; cited as J. Dekoning, Washington Sate University in Matala, Hess, and Narum, 2011
Ots_CD59-2	Included		Yes	unpublished; cited as J. Dekoning, Washington Sate University in Matala, Hess, and Narum, 2011
Ots_cd59-51	Included		No	Unpublished University of Washington. Contact Lisa Seeb - lseeb@uw.edu
Ots_CD63	Excluded - in LD	c	No	unpublished; cited as J. Dekoning, Washington Sate University in Matala, Hess, and Narum, 2011
Ots_Chin30up-211	Excluded - monomorphic		No	Unpublished; SWFSC-Southwest Fisheries Science Center
Ots_CirpA	Included		Yes	Miller et al. (2008a)
Ots_cox1-241	Excluded - in LD	d	No	Campbell NR, Narum SR (2008) Identification of novel single-nucleotide polymorphisms in Chinook salmon and variation among life history types. Transactions of the American Fisheries Society 137:96-106.
Ots_DDX5-171	Included		Yes	Unpublished University of Washington. Contact Lisa Seeb - lseeb@uw.edu
Ots_DESMIN19-SNP1	Included		Yes	Unpublished; SWFSC-Southwest Fisheries Science Center
Ots_EP-529	Included		Yes	Unpublished; cited as R. Bellinger, Oregon State University in Matala, Hess, and Narum, 2011
Ots_Est740	Included		Yes	Miller et al. (2008a)
Ots_Est803	Excluded - in LD	e	No	Unpublished; DFO-Department of Fisheries and Ocean
Ots_ETIF1A	Included		Yes	Unpublished Washington State University - Vancouver
Ots_FARSLA-220	Included		Yes	Unpublished University of Washington & Washington Department of Fish and Wildlife. Contact Lisa Seeb - lseeb@uw.edu
Ots_FGF6A	Included		Yes	Unpublished Northwest Fisheries Science Center
Ots_FGF6B_1	Included		Yes	Unpublished Northwest Fisheries Science Center
Ots_GDH-81x	Included	f	Yes	Campbell NR, Narum SR (2008) Identification of novel single-nucleotide polymorphisms in Chinook salmon and variation among life history types. Transactions of the American Fisheries Society 137:96-106.
Ots_GH2	Included		Yes	Smith, Seeb, Schwenke, and Seeb, 2005
Ots_GnRH-271	Included		No	Smith CT, Elfstrom CM, Seeb JE, Seeb LW (2005) Use of sequence data from rainbow trout and Atlantic salmon for SNP detection in Pacific salmon. Molecular Ecology 14:4193-4203.
Ots_GPDH-338	Included		Yes	Smith CT, Elfstrom CM, Seeb JE, Seeb LW (2005) Use of sequence data from rainbow trout and Atlantic salmon for SNP detection in Pacific salmon. Molecular Ecology 14:4193-4203.
Ots_GPH-318	Included		Yes	Smith CT, Antonovich A, Templin WD, Narum SR, Elfstrom CM, Seeb LW (2007) Impacts of marker class bias relative to locusspecific variability on population inferences in Chinook salmon; a comparison of SNPs to STRs and allozymes. Transactions of the American Fisheries Society 136:1674–1687.
Ots_GST-375	Included		No	Smith CT, Antonovich A, Templin WD, Narum SR, Elfstrom CM, Seeb LW (2007) Impacts of marker class bias relative to locusspecific variability on population inferences in Chinook salmon; a comparison of SNPs to STRs and allozymes. Transactions of the American Fisheries Society 136:1674–1687.
Ots_GTH2B-550	Included		Yes	Unpublished Northwest Fisheries Science Center. Contact Anna Elz - Anna.Elz@noaa.gov
Ots_HFABP-34	Included		Yes	Unpublished University of Washington. Contact Lisa Seeb - lseeb@uw.edu
Ots_HMGB1-73	Included		Yes	Unpublished University of Washington & Washington Department of Fish and Wildlife. Contact Lisa Seeb - lseeb@uw.edu
Ots_hsc71-5'-453	Included		Yes	Campbell NR, Narum SR (2008) Identification of novel single-nucleotide polymorphisms in Chinook salmon and variation among life history types. Transactions of the American Fisheries Society 137:96-106.
Ots_hsp27b-150	Included		Yes	Campbell NR, Narum SR (2008) Identification of novel single-nucleotide polymorphisms in Chinook salmon and variation among life history types. Transactions of the American Fisheries Society 137:96-106.
Ots_Hsp90a	Included		Yes	Clemento, Abadía-Cardoso, Starks, and Garza, 2011
Ots_HSP90B-100	Included		Yes	Smith CT, Antonovich A, Templin WD, Narum SR, Elfstrom CM, Seeb LW (2007) Impacts of marker class bias relative to locusspecific variability on population inferences in Chinook salmon; a comparison of SNPs to STRs and allozymes. Transactions of the American Fisheries Society 136:1674–1687.
Ots_IGF-I.1-76	Excluded - monomorphic		No	Smith CT, Elfstrom CM, Seeb JE, Seeb LW (2005) Use of sequence data from rainbow trout and Atlantic salmon for SNP detection in Pacific salmon. Molecular Ecology 14:4193-4203.
Ots_IL11	Included		Yes	Unpublished Washington State University - Vancouver. Contact Jennifer DeKoning - dekoning@vancouver.wsu.edu
Ots_il13Ra2B-37	Included		Yes	Unpublished University of Washington. Contact Lisa Seeb - lseeb@uw.edu
Ots_IL8R_C8	Included		Yes	Unpublished Washington State University - Vancouver. Contact Jennifer DeKoning - dekoning@vancouver.wsu.edu
Ots_IsoT	Excluded - monomorphic		No	Miller et al. (2008a)
Ots_LWSop-638	Included		Yes	Smith CT, Elfstrom CM, Seeb JE, Seeb LW (2005) Use of sequence data from rainbow trout and Atlantic salmon for SNP detection in Pacific salmon. Molecular Ecology 14:4193-4203.
Ots_mapK-3'-309	Included		Yes	Unpublished Columbia River Inter-Tribal Fish Commission. Contact Nathan Campbell - camn@critfc.org
Ots_mapKpr-151	Included		Yes	Unpublished Columbia River Inter-Tribal Fish Commission. Contact Nathan Campbell - camn@critfc.org
Ots_MHC1	Included		Yes	Smith, Seeb, Schwenke, and Seeb, 2005
Ots_MTA-SNP1	Included		Yes	Clemento, Abadía-Cardoso, Starks, and Garza, 2011
Ots_mybp-85	Included		Yes	unpublished; cited as R. Bellinger, Oregon State University in Matala, Hess, and Narum, 2011
Ots_Myc-366	Included		Yes	Clemento, Abadía-Cardoso, Starks, and Garza, 2011
Ots_myo1a-384	Included		Yes	Campbell NR, Narum SR (2008) Identification of novel single-nucleotide polymorphisms in Chinook salmon and variation among life history types. Transactions of the American Fisheries Society 137:96-106.
Ots_myoD-364	Included		Yes	Campbell NR, Narum SR (2008) Identification of novel single-nucleotide polymorphisms in Chinook salmon and variation among life history types. Transactions of the American Fisheries Society 137:96-106.
Ots_NAML12-SNP1	Included		Yes	Clemento, Abadía-Cardoso, Starks, and Garza, 2011
Ots_NAML12-SNP2	Included		No	Clemento, Abadía-Cardoso, Starks, and Garza, 2011
Ots_nelfd-163	Included		Yes	Unpublished University of Washington & Washington Department of Fish and Wildlife. Contact Lisa Seeb - lseeb@uw.edu
Ots_NFYB-147	Excluded - monomorphic		No	Unpublished University of Washington & Washington Department of Fish and Wildlife. Contact Lisa Seeb - lseeb@uw.edu
Ots_nkef-192	Included		Yes	Campbell NR, Narum SR (2008) Identification of novel single-nucleotide polymorphisms in Chinook salmon and variation among life history types. Transactions of the American Fisheries Society 137:96-106.
Ots_NOD1	Included		Yes	Unpublished Northwest Fisheries Science Center. Contact Anna Elz - Anna.Elz@noaa.gov
Ots_Ots311-101x	Included		Yes	Campbell NR, Narum SR (2008) Identification of novel single-nucleotide polymorphisms in Chinook salmon and variation among life history types. Transactions of the American Fisheries Society 137:96-106.
Ots_P450	Included		Yes	Smith, Seeb, Schwenke, and Seeb, 2005
Ots_P53	Included		Yes	Smith, Seeb, Schwenke, and Seeb, 2005
Ots_PGK-54	Included		Yes	unpublished, Genetic Analysis of Pacific Salmonids Program
Ots_Phos	Included		No	Unpublished; DFO-Department of Fisheries and Ocean
Ots_Prl2	Included		Yes	Smith, Seeb, Schwenke, and Seeb, 2005
Ots_RAD1104-38	Included		No	Unpublished University of Washington. Contact Lisa Seeb - lseeb@uw.edu
Ots_RAD12380-39	Included		No	Unpublished University of Washington. Contact Lisa Seeb - lseeb@uw.edu
Ots_RAD1832-39	Included		No	Unpublished University of Washington. Contact Lisa Seeb - lseeb@uw.edu
Ots_RAD3513-49	Included		No	Unpublished University of Washington. Contact Lisa Seeb - lseeb@uw.edu
Ots_RAD4543-52	Included		No	Unpublished University of Washington. Contact Lisa Seeb - lseeb@uw.edu
Ots_RAD7936-50	Included		No	Unpublished University of Washington. Contact Lisa Seeb - lseeb@uw.edu
Ots_RAD8200-45	Included		No	Unpublished University of Washington. Contact Lisa Seeb - lseeb@uw.edu
Ots_RAD9480-51	Included		No	Unpublished University of Washington. Contact Lisa Seeb - lseeb@uw.edu
Ots_RAG3	Included		Yes	unpublished; cited as A. Elz, Northwest Fisheries Science Center in Matala, Hess, and Narum, 2011
Ots_RFC2-558	Included	e	Yes	Smith CT, Elfstrom CM, Seeb JE, Seeb LW (2005) Use of sequence data from rainbow trout and Atlantic salmon for SNP detection in Pacific salmon. Molecular Ecology 14:4193-4203.
Ots_SClkF2R2-135	Included		Yes	Smith CT, Elfstrom CM, Seeb JE, Seeb LW (2005) Use of sequence data from rainbow trout and Atlantic salmon for SNP detection in Pacific salmon. Molecular Ecology 14:4193-4203.
Ots_sept9-78	Included		No	Unpublished University of Washington. Contact Lisa Seeb - lseeb@uw.edu
Ots_SERPC1-209	Excluded - monomorphic		No	Unpublished University of Washington & Washington Department of Fish and Wildlife. Contact Lisa Seeb - lseeb@uw.edu
Ots_SL	Included		Yes	Smith, Seeb, Schwenke, and Seeb, 2005
Ots_stk6-516	Included		Yes	Unpublished University of Washington & Washington Department of Fish and Wildlife. Contact Lisa Seeb - lseeb@uw.edu
Ots_SWS1op-182	Included		Yes	Smith CT, Elfstrom CM, Seeb JE, Seeb LW (2005) Use of sequence data from rainbow trout and Atlantic salmon for SNP detection in Pacific salmon. Molecular Ecology 14:4193-4203.
Ots_TAPBP	Included		Yes	unpublished; cited as A. Elz, Northwest Fisheries Science Center in Matala, Hess, and Narum, 2011
Ots_TCTA-58	Included		Yes	Unpublished University of Washington. Contact Lisa Seeb - lseeb@uw.edu
Ots_TF1-SNP1	Included	g	Yes	Clemento, Abadía-Cardoso, Starks, and Garza, 2011
Ots_Thio	Included		Yes	Miller et al. (2008a)
Ots_TNF	Included		No	Unpublished Washington State University - Vancouver. Contact Jennifer DeKoning - dekoning@vancouver.wsu.edu
Ots_Tnsf	Excluded - in LD	g	No	Smith, Seeb, Schwenke, and Seeb, 2005
Ots_tpx2-125	Included		Yes	Unpublished Columbia River Inter-Tribal Fish Commission. Contact Nathan Campbell - camn@critfc.org
Ots_trnau1ap-86	Included		No	Unpublished University of Washington & Washington Department of Fish and Wildlife. Contact Lisa Seeb - lseeb@uw.edu
Ots_u07-07.161	Included		Yes	Unpublished Washinton Department of Fish and Wildlife. Contact Sewall Young - Sewall.Young@wdfw.wa.gov
Ots_u07-17.135	Included		Yes	Unpublished Washinton Department of Fish and Wildlife. Contact Sewall Young - Sewall.Young@wdfw.wa.gov
Ots_u07-17.373	Included		No	Unpublished; WDFW--Washington Department of Fish and Wildlife
Ots_u07-18.378	Included		Yes	Unpublished Washinton Department of Fish and Wildlife. Contact Sewall Young - Sewall.Young@wdfw.wa.gov
Ots_u07-19.260	Included		Yes	Unpublished; WDFW--Washington Department of Fish and Wildlife
Ots_u07-25.325	Included		Yes	Unpublished Washinton Department of Fish and Wildlife. Contact Sewall Young - Sewall.Young@wdfw.wa.gov
Ots_u07-49.290	Included	d	Yes	Unpublished Washinton Department of Fish and Wildlife. Contact Sewall Young - Sewall.Young@wdfw.wa.gov
Ots_u07-53.133	Excluded - in LD	f	No	Unpublished Washinton Department of Fish and Wildlife. Contact Sewall Young - Sewall.Young@wdfw.wa.gov
Ots_u07-57.120	Included		Yes	Unpublished Washinton Department of Fish and Wildlife. Contact Sewall Young - Sewall.Young@wdfw.wa.gov
Ots_u07-64.221	Included		No	Unpublished Washinton Department of Fish and Wildlife. Contact Sewall Young - Sewall.Young@wdfw.wa.gov
Ots_u1001-73	Excluded - monomorphic		No	Unpublished University of Washington & Washington Department of Fish and Wildlife. Contact Lisa Seeb - lseeb@uw.edu
Ots_u1002-75	Included	c	Yes	Unpublished Washinton Department of Fish and Wildlife. Contact Sewall Young - Sewall.Young@wdfw.wa.gov
Ots_u1004-117	Included		No	Unpublished Washinton Department of Fish and Wildlife. Contact Sewall Young - Sewall.Young@wdfw.wa.gov
Ots_u1006-171	Excluded - monomorphic		No	Unpublished Washinton Department of Fish and Wildlife. Contact Sewall Young - Sewall.Young@wdfw.wa.gov
Ots_u1007-124	Included		Yes	Unpublished University of Washington & Washington Department of Fish and Wildlife. Contact Lisa Seeb - lseeb@uw.edu
Ots_u1008-108	Included		No	Unpublished Washinton Department of Fish and Wildlife. Contact Sewall Young - Sewall.Young@wdfw.wa.gov
Ots_u211-85	Included		Yes	Smith CT, Elfstrom CM, Seeb JE, Seeb LW (2005) Use of sequence data from rainbow trout and Atlantic salmon for SNP detection in Pacific salmon. Molecular Ecology 14:4193-4203.
Ots_U2362-227	Included		Yes	Unpublished University of Washington. Contact Lisa Seeb - lseeb@uw.edu
Ots_U2362-330	Included		Yes	Unpublished University of Washington. Contact Lisa Seeb - lseeb@uw.edu
Ots_U2446-123	Included		Yes	Unpublished University of Washington. Contact Lisa Seeb - lseeb@uw.edu
Ots_U2514-60	Included		No	Unpublished University of Washington. Contact Lisa Seeb - lseeb@uw.edu
Ots_U2567-104	Included		No	Unpublished University of Washington. Contact Lisa Seeb - lseeb@uw.edu
Ots_U2637-32	Included		No	Unpublished University of Washington. Contact Lisa Seeb - lseeb@uw.edu
Ots_U5051-29	Included		No	Unpublished University of Washington. Contact Lisa Seeb - lseeb@uw.edu
Ots_U5056-57	Included		No	Unpublished University of Washington. Contact Lisa Seeb - lseeb@uw.edu
Ots_U5121-34	Included		No	Unpublished University of Washington. Contact Lisa Seeb - lseeb@uw.edu
Ots_unk526	Included		Yes	Unpublished Northwest Fisheries Science Center. Contact Anna Elz - Anna.Elz@noaa.gov
Ots_USMG5-67	Included		Yes	Unpublished University of Washington & Washington Department of Fish and Wildlife. Contact Lisa Seeb - lseeb@uw.edu
Ots_zn593-346	Excluded - monomorphic		No	Unpublished University of Washington & Washington Department of Fish and Wildlife. Contact Lisa Seeb - lseeb@uw.edu
