# Supplementary material for: Genetic signals of artificial and natural dispersal linked to colonization of South America by non‐native Chinook salmon (Oncorhynchus tshawytscha)
Source: Ecol Evol. 2018 May 24;8(12):6192–209. doi: 10.1002/ece3.4036 (PMC6024130; doi:10.1002/ece3.4036)
Supplement: Supplementary file 4 [file ECE3-8-6192-s004.xlsx]

## Sheet: Pairwise genetic distances
Table S2. Parwise genetic distance θ (Weir & Cockerham 1984) among nine populations of non-native Chinook salmon from South America.
ALP	PET	PIC	COB	VAR	SER	PRA	SAC	CAT
0									ALP
0.061	0								PET
0.0751	0.0296	0							PIC
0.0831	0.0732	0.0996	0						COB
0.0792	0.0749	0.104	0.0111	0					VAR
0.1091	0.0962	0.1267	0.0548	0.0466	0				SER
0.0636	0.0428	0.0694	0.039	0.0387	0.0656	0			PRA
0.139	0.1434	0.1656	0.0686	0.1053	0.1404	0.1248	0		SAC
0.1926	0.2032	0.2308	0.1195	0.1603	0.1957	0.1813	0.0225	0	CAT
From north to south and from Pacific to Atlantic: ALP, Allipén River; PET, Petrohué River; PIC, Estero Pichicolo; COB, Cobarde River; VAR, Vargas River;
SER, Serrano River; PRA, Prat River; SAC, Santa Cruz River; CAT, Caterina River
