# Supplementary material for: Genetic signals of artificial and natural dispersal linked to colonization of South America by non‐native Chinook salmon (Oncorhynchus tshawytscha)
Source: Ecol Evol. 2018 May 24;8(12):6192–209. doi: 10.1002/ece3.4036 (PMC6024130; doi:10.1002/ece3.4036)
Supplement: Supplementary file 5 [file ECE3-8-6192-s005.xlsx]

## Sheet: Simulated 100% mixtures
Table S3. Simulated mixtures (200 of 100 individuals each) on each donor geographic region screened for 127 SNPs. Original baseline was taken from Warheit et al. (2012)
Probabilities indicate baseline expected accuracy to correctly estimate the origin of empirical mixtures or the origin of individual fish.
Reporting group	Average	Standard deviation	95% CI
California Central Valley	1	0	(1.0000, 1.0000)
Eel River	1	0	(1.0000, 1.0000)
Oregon-California Coast	0.9999	0.0007	(1.0000, 1.0000)
Lower Columbia River - Willamette	1	0	(1.0000, 1.0000)
Columbia River - Deschutes - Ocean Type	1	0	(1.0000, 1.0000)
Columbia River - Stream Type	1	0	(1.0000, 1.0000)
Pacific Northwest – Washington Coastal	0.9999	0.0004	(0.9995, 1.0000)
South Thompson	1	0	(1.0000, 1.0000)
Puget Sound - South British Columbia	0.9998	0.0009	(0.9963, 1.0000)
Upper Fraser River	1	0.0005	(1.0000, 1.0000)
North British Columbia -South East Alaska	0.9989	0.0026	(0.9900, 1.0000)
Transboundary Region - Tahini River	0.9994	0.0017	(0.9941, 1.0000)
Alsek - Copper River	1	0.0004	(1.0000, 1.0000)
Western Alaska	0.9999	0.0005	(1.0000, 1.0000)
